# Supplementary material for: Oligostyrylbenzene Derivatives with Antiparasitic and Antibacterial Activity as Potent G-Quadruplex Ligands
Source: Molecules. 2024 Dec 12;29(24):5875. doi: 10.3390/molecules29245875 (PMC11679705; doi:10.3390/molecules29245875)
Supplement: Supplementary file 1 [file molecules-29-05875-s001.zip]

Archive with 1 entries (1 files):
- molecules-3294836-supplementary.pdf
